# Supplementary material for: The excessive length of first ray as a risk factor for hallux valgus recurrence
Source: PLoS One. 2018 Oct 10;13(10):e0205560. doi: 10.1371/journal.pone.0205560 (PMC6179288; doi:10.1371/journal.pone.0205560)
Supplement: S1 Table — (XLSX) [file pone.0205560.s001.xlsx]

## Sheet: Sheet1
age	BMI	FU	SIDE	Recurrence	PreHVA	PostHVA
63	18.78	67	2	1	43	43.7
64	21.08	88	2	1	24.8	27
56	23.87	106	1	1	47.8	29.9
83	23.88	84	2	1	35.3	23
69	25.46	84	1	1	54.1	36.9
69	25.46	78	2	1	44.1	31.2
60	24.97	67	1	1	24.6	37.8
60	24.97	102	2	1	44.3	23.8
62	19.82	67	2	1	42.2	20.3
76	19.82	67	1	1	32.7	23
70	21.28	76	1	1	33.3	25.3
59	19.53	83	1	1	41.5	22.4
50	24.8	86	1	1	48.5	26.5
56	26.95	67	1	1	43.8	22.6
63	22.27	89	2	1	29.6	21.5
62	21.2	82	2	1	29.5	25.4
62	24	93	2	1	35.8	20.5
58	21.67	83	1	1	46.3	21.4
73	30.47	71	2	1	37.4	20.6
54	25.44	69	1	1	25.6	27.2
58	24.97	69	2	1	44.1	29.6
55	24.65	89	1	1	29.9	23
45	24.65	89	2	1	45	21
65	26.37	89	1	1	35.6	28.6
17	22.03	81	1	1	40.2	21.5
27	17.54	66	1	1	35.8	21.2
44	17.54	77	1	1	57.6	32.5
62	22.41	73	1	1	34.7	38.4
52	22.86	78	2	1	43.6	34.3
72	20.45	91	2	1	33.5	25
55	27.1	68	2	1	42.1	31.7
61	23.81	93	1	1	51.2	27.2
56	21.5	72	1	1	41.6	28
83	17.04	105	1	1	29.5	29
43	20.03	71	1	1	35.7	25
68	22.97	97	1	1	29.1	23
55	22.28	79	2	1	43.2	25.8
40	22.91	101	1	1	34.9	36.9
53	26.17	97	2	1	47.2	34
57	23.83	102	2	1	36.8	37.6
70	25.95	70	2	1	37.8	24.6
59	23.18	69	2	1	40.5	32.4
59	21.77	93	1	1	43.8	29
59	18.6	78	1	1	32.6	38.4
59	25.06	75	2	1	45.3	34.3
60	21.43	69	1	0	41.6	1.6
47	24.67	74	2	0	35.8	8.8
61	27.27	69	2	0	18.3	9.1
64	27.25	98	1	0	32.1	11.2
56	23.88	106	1	0	37.2	14.1
61	19.72	96	1	0	28.2	11.9
71	24.03	75	1	0	40	19.3
43	21.19	80	1	0	30.9	17.4
58	21.93	73	1	0	33.8	17
58	21.48	69	2	0	27.3	14.1
54	31.22	110	1	0	32.5	1.5
42	31.22	99	2	0	33.6	9.3
71	23.33	76	2	0	34.5	9.7
65	21.05	80	2	0	25.8	7.7
57	24.24	98	1	0	31.9	7.9
57	21.5	88	1	0	38.8	6.9
53	21.72	80	1	0	25.7	14.8
43	24.03	79	2	0	25	16.5
54	24.03	67	1	0	32.3	10.8
54	23.59	73	1	0	50.5	14.9
76	25.15	70	1	0	21.7	6.3
56	25.15	94	1	0	37.5	4.6
68	19.72	69	1	0	36.1	17.5
55	24.77	104	1	0	49.5	19
57	20.27	66	1	0	42.9	18
56	23.1	72	2	0	28	7
50	25.81	106	1	0	45.1	9.3
50	26.89	89	1	0	36.6	4.4
70	21.28	83	1	0	58.3	15.2
70	23.92	68	1	0	34.6	12.6
55	23.92	69	2	0	28.5	6.7
50	24.89	73	1	0	37.1	10
69	18.65	96	2	0	34.9	12.7
50	21.72	86	1	0	30.3	4.5
69	24.39	82	1	0	35.4	15.9
54	24.39	82	1	0	40.4	19.3
55	24.79	97	2	0	30.6	8.1
71	25.28	77	2	0	22.4	13.6
51	22.27	72	1	0	25.6	0.9
64	24.88	100	2	0	36.3	12.5
64	19.63	106	1	0	33.7	16.9
51	19.63	72	1	0	31.9	3.9
68	21.2	89	2	0	25.4	7.9
58	20.83	70	2	0	40.8	14
57	24.97	95	1	0	43.7	3.7
44	22.85	68	2	0	48.6	7.8
25	22.6	81	2	0	35.5	16.9
23	29.04	93	1	0	47.9	8
23	17.6	93	1	0	28.3	18.4
38	21.86	71	2	0	29.9	13.9
68	21.86	71	1	0	28.7	9.7
59	20.13	88	1	0	45.6	12.1
58	23.46	79	2	0	34.2	5.6
67	30.47	92	1	0	28.5	8.1
84	22.51	91	1	0	39.9	3.6
52	23.51	99	2	0	36.3	3.9
53	23.51	77	2	0	27.4	15
61	22.58	72	1	0	26.9	13.1
54	19.81	74	1	0	37.1	17.5
51	20.31	85	2	0	37.4	14
54	20.52	68	1	0	43.7	5
67	32.79	68	1	0	37.1	14.1
60	19.14	79	1	0	29.3	15.1
60	27.41	67	1	0	37.9	7.1
52	19.2	90	2	0	26.2	3
62	21.72	72	2	0	40.8	14.5
63	25.1	108	2	0	41.4	7
59	24.46	101	1	0	27.9	3.9
17	29.73	80	1	0	31.6	11.5
54	23.34	72	2	0	32.2	18.6
64	25.39	90	2	0	14.1	2.3
60	25.39	90	1	0	26.5	7.9
52	22.03	85	2	0	30.5	2.6
52	25.65	100	1	0	28.6	14.2
66	20.45	91	1	0	34	12.9
57	23.11	77	2	0	33.7	6.3
69	23.11	90	1	0	27.9	15.2
79	26.64	92	2	0	43.1	14.3
70	21.51	72	1	0	33.3	14
61	17.87	90	2	0	22.3	4
67	27.99	70	1	0	38.8	11.2
61	27.99	72	1	0	38.7	1.4
55	22.67	73	2	0	27	12
36	22.58	68	1	0	27.7	8
60	27.44	98	1	0	46	7.2
57	27.51	74	2	0	39.7	17.2
45	21.36	82	1	0	39.1	15.9
42	21.72	88	2	0	48.4	13
67	23.92	108	1	0	31.2	12
37	19.94	82	2	0	27.5	16.3
46	22.77	93	1	0	28.5	12.3
79	23.12	98	1	0	34.7	16.4
71	25.72	80	1	0	38.5	8.9
24	22.15	83	1	0	35.5	10.3
49	22.31	93	2	0	31.2	14.1
49	19.78	97	2	0	26.4	13.6
36	20.83	96	2	0	40.2	6.9
55	20.83	96	2	0	42.6	16.2
46	21.09	76	2	0	37.5	16.5
61	26.03	93	2	0	38.4	10.8
61	23.34	72	1	0	40	12.6
55	27.63	83	1	0	30	9
63	27.63	82	1	0	30.2	15.5
73	25.63	80	2	0	28	16.3
46	24.34	78	1	0	40	18.3
45	28.45	76	1	0	36	8.5
62	25.32	100	1	0	43	7
64	30.45	99	2	0	36	8.4
57	28.43	97	2	0	38	14.2
58	20.5	94	2	0	28.3	15.2
63	25.9	72	2	0	29	14.2
73	22.4	74	1	0	33.2	17
35	23.5	69	2	0	40	6.7
38	28.65	70	1	0	43.1	10
44	26.34	93	2	0	30	16.5
45	25.31	82	1	0	28.7	6.2
59	22.54	101	2	0	35	9.3
64	24.65	110	1	0	35	10.8
64	24.87	108	2	0	40	11.4
33	18.76	94	1	0	35.5	16.9
44	19.54	92	2	0	46	10.3
70	28.32	83	1	0	28.3	7.9
63	23.75	70	2	0	29.9	14
66	25.43	72	1	0	28.7	8.5
68	24.79	75	1	0	45.6	13.5
56	27.31	69	1	0	40	15.5
56	25.44	83	2	0	45.6	11.8
62	25.86	92	1	0	46.3	11.4
63	21.54	100	1	0	47	15.3
58	25.59	92	1	0	35.5	13.9
47	21.65	68	2	0	45	16.3
46	22.03	74	2	0	32	8.4
31	23.15	85	2	0	29.9	8.5
53	26.85	90	1	0	28.7	9.4
56	21.43	96	1	0	40	16.4
54	21.21	95	1	0	43	14.8
58	19.41	105	2	0	45	14.2
55	25.66	100	2	0	28.3	9.5
62	23.54	70	2	0	29.9	12.6
48	27.35	73	1	0	28.7	7.3
49	23.72	98	2	0	42	10.5
			1=L	1=recurrence
			2=R	0=no recurrence
